# Supplementary material for: Bis(azido-κN)(di-2-pyridyl­amine-κ2 N 2,N 2′)palladium(II)
Source: Acta Crystallogr Sect E Struct Rep Online. 2012 Mar 31;68(Pt 4):m519. doi: 10.1107/S1600536812013074 (PMC3343901; doi:10.1107/S1600536812013074)
Supplement: Supplementary file 1 [file e-68-0m519-sup1.cif]

##############################################################################
#                                                                            #
# This CIF contains the data in a paper accepted for publication in          #
# Acta Crystallographica Section E. It conforms to the requirements of       #
# Notes for Authors for Acta Crystallographica Section E, and has been       #
# peer reviewed under the auspices of the IUCr Commission on Journals.       #
#                                                                            #
# Full details of the Crystallographic Information File format               #
# are given in the paper "The Crystallographic Information File (CIF):       #
# a New Standard Archive File for Crystallography" by S. R. Hall, F. H.      #
# Allen and I. D. Brown [Acta Cryst. (1991), A47, 655-685].                  #
#                                                                            #
# The current version of the core CIF dictionary is obtainable from          #
# ftp://ftp.iucr.org/pub/cif_core.dic.                                       #
#                                                                            #
# Software is freely available for graphical display of the structure(s)     #
# in this CIF. For information consult the CIF software page                 #
# http://www.iucr.org/resources/cif/software.                                #
#                                                                            #
# This file may be used for bona fide research purposes within the           #
# scientific community so long as proper attribution is given to the journal # 
# article from which it was obtained.                                        #
#                                                                            #
##############################################################################
data_global
_audit_creation_method     SHELXL-97
_journal_date_recd_electronic     2012-03-23
_journal_date_accepted     2012-03-25
_journal_name_full     'Acta Crystallographica, Section E'
_journal_year     2012
_journal_volume     68
_journal_issue      4
_journal_page_first     m519
_journal_page_last     m519
_journal_paper_category     QM
_journal_paper_doi     10.1107/S1600536812013074
_journal_coeditor_code     FJ2539
_publ_contact_author_name     'Dr. Kwang Ha'
_publ_contact_author_address
; School of Applied Chemical Engineering,
  The Research Institute of Catalysis,
  Chonnam National University,
  Gwangju 500-757,
  Republic of Korea
;
_publ_contact_author_email     hakwang@chonnam.ac.kr
_publ_contact_author_fax     '82 62 530 1909'
_publ_contact_author_phone     '82 62 530 1901'
_publ_section_title
;\
Bis(azido-\k<i>N</i>)(di-2-pyridylamine-\k^2^<i>N</i>^2^,<i>N</i>^2^')\
palladium(II)
;
loop_
    _publ_author_name
    _publ_author_footnote
    _publ_author_address
    'Ha, Kwang' .
; School of Applied Chemical Engineering,
  The Research Institute of Catalysis,
  Chonnam National University,
  Gwangju 500-757,
  Republic of Korea
;
_chemical_name_systematic
;
Bis(azido-\k<i>N</i>)(di-2-pyridylamine-
\k^2^<i>N</i>^2^,<i>N</i>^2^')palladium(II)
;
_chemical_name_common     ?
_chemical_formula_moiety     'C10 H9 N9 Pd'
_chemical_formula_sum     'C10 H9 N9 Pd'
_chemical_formula_structural     ?
_chemical_formula_analytical     ?
_chemical_formula_iupac     '[Pd (N3)2 (C10 H9 N3)]'
_chemical_formula_weight     361.66
_chemical_melting_point     ?
_symmetry_cell_setting     monoclinic
_symmetry_space_group_name_H-M     'C 2/c'
_symmetry_space_group_name_Hall     '-C 2yc'
loop_
    _symmetry_equiv_pos_as_xyz
    'x, y, z'
    '-x, y, -z+1/2'
    'x+1/2, y+1/2, z'
    '-x+1/2, y+1/2, -z+1/2'
    '-x, -y, -z'
    'x, -y, z-1/2'
    '-x+1/2, -y+1/2, -z'
    'x+1/2, -y+1/2, z-1/2'
_cell_length_a     17.5552(15)
_cell_length_b     6.9773(6)
_cell_length_c     19.6654(17)
_cell_angle_alpha     90.00
_cell_angle_beta     99.206(2)
_cell_angle_gamma     90.00
_cell_volume     2377.7(4)
_cell_formula_units_Z     8
_cell_measurement_reflns_used     3353
_cell_measurement_theta_min     2.35
_cell_measurement_theta_max     25.99
_cell_measurement_temperature     200(2)
_exptl_crystal_description     'block'
_exptl_crystal_colour     'yellow'
_exptl_crystal_size_max     0.20
_exptl_crystal_size_mid     0.14
_exptl_crystal_size_min     0.09
_exptl_crystal_density_diffrn     2.021
_exptl_crystal_density_meas     ?
_exptl_crystal_density_method     'not measured'
_exptl_crystal_F_000     1424
_exptl_absorpt_coefficient_mu     1.567
_exptl_absorpt_correction_type     multi-scan
_exptl_absorpt_process_details     '(SADABS; Bruker, 2000)'
_exptl_absorpt_correction_T_min     0.900789
_exptl_absorpt_correction_T_max     1.000000
_exptl_special_details     ?
_diffrn_ambient_temperature     200(2)
_diffrn_radiation_type     MoK\a
_diffrn_radiation_wavelength     0.71073
_diffrn_radiation_source     'fine-focus sealed tube'
_diffrn_radiation_monochromator     graphite
_diffrn_measurement_device_type     'Bruker SMART 1000 CCD'
_diffrn_measurement_method     '\f and \w scans'
_diffrn_detector_area_resol_mean     ?
_diffrn_reflns_number     7041
_diffrn_reflns_av_R_equivalents     0.0285
_diffrn_reflns_av_sigmaI/netI     0.0313
_diffrn_reflns_theta_min     2.10
_diffrn_reflns_theta_max     26.00
_diffrn_reflns_theta_full     26.00
_diffrn_measured_fraction_theta_max     0.993
_diffrn_measured_fraction_theta_full     0.993
_diffrn_reflns_limit_h_min     -21
_diffrn_reflns_limit_h_max     17
_diffrn_reflns_limit_k_min     -8
_diffrn_reflns_limit_k_max     8
_diffrn_reflns_limit_l_min     -20
_diffrn_reflns_limit_l_max     24
_diffrn_standards_number     0
_diffrn_standards_interval_count     0
_diffrn_standards_interval_time     0
_diffrn_standards_decay_%     0
_refine_special_details
;
Refinement of <i>F</i>^2^ against ALL reflections. The weighted <i>R</i>-factor
<i>wR</i> and goodness of fit <i>S</i> are based on <i>F</i>^2^, conventional
<i>R</i>-factors <i>R</i> are based on <i>F</i>, with <i>F</i> set to zero for
negative <i>F</i>^2^. The threshold expression of <i>F</i>^2^ >
\s(<i>F</i>^2^) is used only for calculating <i>R</i>-factors(gt) <i>etc</i>.
and is not relevant to the choice of reflections for refinement.
<i>R</i>-factors based on <i>F</i>^2^ are statistically about twice as large
as those based on <i>F</i>, and <i>R</i>- factors based on ALL data will be
even larger.
;
_reflns_number_total     2322
_reflns_number_gt     1751
_reflns_threshold_expression     I>2sigma(I)
_refine_ls_structure_factor_coef     Fsqd
_refine_ls_matrix_type     full
_refine_ls_R_factor_all     0.0424
_refine_ls_R_factor_gt     0.0286
_refine_ls_wR_factor_gt     0.0652
_refine_ls_wR_factor_ref     0.0728
_refine_ls_goodness_of_fit_ref     1.057
_refine_ls_restrained_S_all     1.057
_refine_ls_number_reflns     2322
_refine_ls_number_parameters     181
_refine_ls_number_restraints     0
_refine_ls_hydrogen_treatment     constr
_refine_ls_weighting_scheme     calc
_refine_ls_weighting_details
         'calc w=1/[\s^2^(Fo^2^)+(0.0309P)^2^+3.0994P] where P=(Fo^2^+2Fc^2^)/3'
_atom_sites_solution_hydrogens     geom
_atom_sites_solution_primary     direct
_atom_sites_solution_secondary     difmap
_refine_ls_shift/su_max     0.001
_refine_ls_shift/su_mean     0.000
_refine_diff_density_max     0.709
_refine_diff_density_min     -0.407
_refine_ls_extinction_method     none
_refine_ls_extinction_coef     ?
loop_
    _atom_type_symbol
    _atom_type_description
    _atom_type_scat_dispersion_real
    _atom_type_scat_dispersion_imag
    _atom_type_scat_source
    'C' 'C' 0.0033 0.0016
                         'International Tables Vol C Tables 4.2.6.8 and 6.1.1.4'
    'H' 'H' 0.0000 0.0000
                         'International Tables Vol C Tables 4.2.6.8 and 6.1.1.4'
    'N' 'N' 0.0061 0.0033
                         'International Tables Vol C Tables 4.2.6.8 and 6.1.1.4'
    'Pd' 'Pd' -0.9988 1.0072
                         'International Tables Vol C Tables 4.2.6.8 and 6.1.1.4'
_computing_data_collection     'SMART (Bruker, 2000)'
_computing_cell_refinement     'SAINT (Bruker, 2000)'
_computing_data_reduction     'SAINT (Bruker, 2000)'
_computing_structure_solution     'SHELXS97 (Sheldrick, 2008)'
_computing_structure_refinement     'SHELXL97 (Sheldrick, 2008)'
_computing_molecular_graphics
                              'ORTEP-3 (Farrugia, 1997) and PLATON (Spek, 2009)'
_computing_publication_material     'SHELXL97 (Sheldrick, 2008)'
loop_
    _atom_site_type_symbol
    _atom_site_label
    _atom_site_fract_x
    _atom_site_fract_y
    _atom_site_fract_z
    _atom_site_U_iso_or_equiv
    _atom_site_adp_type
    _atom_site_calc_flag
    _atom_site_refinement_flags
    _atom_site_occupancy
    _atom_site_symmetry_multiplicity
    _atom_site_disorder_assembly
    _atom_site_disorder_group
    Pd Pd1 0.251934(14) 0.29162(4) 0.249235(13) 0.02012(11) Uani d . 1 1 . .
    N N1 0.31748(16) 0.2924(4) 0.17242(15) 0.0204(6) Uani d . 1 1 . .
    N N2 0.21863(17) 0.4333(4) 0.09167(16) 0.0283(8) Uani d . 1 1 . .
    H H2N 0.2104 0.4969 0.0502 0.042 Uiso d R 1 1 . .
    N N3 0.15471(16) 0.2919(4) 0.17634(15) 0.0216(7) Uani d . 1 1 . .
    N N4 0.35049(17) 0.2861(5) 0.31632(16) 0.0299(8) Uani d . 1 1 . .
    N N5 0.36249(16) 0.3271(4) 0.37610(17) 0.0266(7) Uani d . 1 1 . .
    N N6 0.38160(18) 0.3598(6) 0.43357(18) 0.0409(9) Uani d . 1 1 . .
    N N7 0.18386(17) 0.2944(5) 0.32278(15) 0.0266(7) Uani d . 1 1 . .
    N N8 0.19687(16) 0.3593(5) 0.38063(16) 0.0258(7) Uani d . 1 1 . .
    N N9 0.20315(19) 0.4148(5) 0.43611(17) 0.0386(9) Uani d . 1 1 . .
    C C1 0.3921(2) 0.2266(6) 0.18546(19) 0.0285(9) Uani d . 1 1 . .
    H H1 0.4083 0.1574 0.2269 0.034 Uiso calc R 1 1 . .
    C C2 0.4441(2) 0.2556(6) 0.1421(2) 0.0334(10) Uani d . 1 1 . .
    H H2 0.4952 0.2077 0.1530 0.040 Uiso calc R 1 1 . .
    C C3 0.4206(2) 0.3575(6) 0.0812(2) 0.0336(9) Uani d . 1 1 . .
    H H3 0.4564 0.3859 0.0512 0.040 Uiso calc R 1 1 . .
    C C4 0.3451(2) 0.4161(6) 0.06515(19) 0.0293(9) Uani d . 1 1 . .
    H H4 0.3275 0.4816 0.0233 0.035 Uiso calc R 1 1 . .
    C C5 0.2950(2) 0.3771(5) 0.11182(18) 0.0239(8) Uani d . 1 1 . .
    C C6 0.1522(2) 0.3672(5) 0.11384(18) 0.0237(8) Uani d . 1 1 . .
    C C7 0.0833(2) 0.3866(6) 0.06780(19) 0.0306(9) Uani d . 1 1 . .
    H H7 0.0829 0.4454 0.0242 0.037 Uiso calc R 1 1 . .
    C C8 0.0162(2) 0.3195(6) 0.0865(2) 0.0375(10) Uani d . 1 1 . .
    H H8 -0.0312 0.3297 0.0557 0.045 Uiso calc R 1 1 . .
    C C9 0.0183(2) 0.2366(6) 0.1508(2) 0.0349(10) Uani d . 1 1 . .
    H H9 -0.0275 0.1898 0.1649 0.042 Uiso calc R 1 1 . .
    C C10 0.0877(2) 0.2234(6) 0.1935(2) 0.0309(9) Uani d . 1 1 . .
    H H10 0.0893 0.1636 0.2371 0.037 Uiso calc R 1 1 . .
loop_
    _atom_site_aniso_label
    _atom_site_aniso_U_11
    _atom_site_aniso_U_22
    _atom_site_aniso_U_33
    _atom_site_aniso_U_12
    _atom_site_aniso_U_13
    _atom_site_aniso_U_23
    Pd1 0.02099(16) 0.02298(17) 0.01673(16) 0.00000(12) 0.00408(10) 0.00056(12)
    N1 0.0239(15) 0.0216(16) 0.0162(16) -0.0020(12) 0.0047(12) -0.0003(13)
    N2 0.0321(18) 0.0315(19) 0.0216(18) -0.0010(14) 0.0052(14) 0.0068(14)
    N3 0.0223(15) 0.0254(17) 0.0177(16) 0.0004(12) 0.0052(12) -0.0014(13)
    N4 0.0252(17) 0.048(2) 0.0152(17) 0.0007(15) 0.0007(13) -0.0011(15)
    N5 0.0199(16) 0.0304(19) 0.030(2) 0.0012(13) 0.0061(14) 0.0027(15)
    N6 0.0316(19) 0.064(3) 0.026(2) 0.0045(18) 0.0017(15) -0.0128(19)
    N7 0.0278(17) 0.036(2) 0.0168(17) -0.0026(14) 0.0066(13) -0.0029(14)
    N8 0.0219(16) 0.0279(18) 0.029(2) 0.0031(13) 0.0086(13) 0.0072(15)
    N9 0.043(2) 0.055(3) 0.0188(19) 0.0027(17) 0.0069(15) -0.0075(17)
    C1 0.028(2) 0.033(2) 0.024(2) 0.0014(17) 0.0032(16) -0.0021(17)
    C2 0.025(2) 0.044(3) 0.033(2) 0.0013(17) 0.0092(17) -0.008(2)
    C3 0.031(2) 0.044(3) 0.028(2) -0.0066(19) 0.0133(17) -0.009(2)
    C4 0.041(2) 0.030(2) 0.016(2) -0.0032(17) 0.0063(16) 0.0008(16)
    C5 0.0278(19) 0.0212(19) 0.023(2) -0.0016(16) 0.0038(15) -0.0058(17)
    C6 0.032(2) 0.0182(19) 0.022(2) 0.0030(16) 0.0066(15) -0.0053(16)
    C7 0.038(2) 0.030(2) 0.022(2) 0.0006(19) -0.0013(16) 0.0027(18)
    C8 0.030(2) 0.043(3) 0.037(3) 0.0045(18) -0.0019(18) -0.005(2)
    C9 0.024(2) 0.044(3) 0.037(3) -0.0038(18) 0.0063(17) -0.005(2)
    C10 0.033(2) 0.036(2) 0.025(2) -0.0019(18) 0.0094(17) -0.0033(18)
_geom_special_details
;
All e.s.d.'s (except the e.s.d. in the dihedral angle between two l.s. planes)
are estimated using the full covariance matrix. The cell e.s.d.'s are taken
into account individually in the estimation of e.s.d.'s in distances, angles
and torsion angles; correlations between e.s.d.'s in cell parameters are only
used when they are defined by crystal symmetry. An approximate (isotropic)
treatment of cell e.s.d.'s is used for estimating e.s.d.'s involving l.s.
planes.
;
loop_
    _geom_bond_atom_site_label_1
    _geom_bond_atom_site_label_2
    _geom_bond_site_symmetry_2
    _geom_bond_distance
    _geom_bond_publ_flag
    Pd1 N4 . 2.001(3) y
    Pd1 N7 . 2.018(3) y
    Pd1 N1 . 2.040(3) y
    Pd1 N3 . 2.046(3) y
    N1 C5 . 1.332(4) ?
    N1 C1 . 1.373(4) ?
    N2 C6 . 1.387(4) ?
    N2 C5 . 1.393(4) ?
    N2 H2N . 0.9200 ?
    N3 C6 . 1.331(4) ?
    N3 C10 . 1.361(5) ?
    N4 N5 . 1.195(4) ?
    N5 N6 . 1.149(4) ?
    N7 N8 . 1.212(4) ?
    N8 N9 . 1.146(4) ?
    C1 C2 . 1.360(5) ?
    C1 H1 . 0.9500 ?
    C2 C3 . 1.397(5) ?
    C2 H2 . 0.9500 ?
    C3 C4 . 1.374(5) ?
    C3 H3 . 0.9500 ?
    C4 C5 . 1.396(5) ?
    C4 H4 . 0.9500 ?
    C6 C7 . 1.398(5) ?
    C7 C8 . 1.370(5) ?
    C7 H7 . 0.9500 ?
    C8 C9 . 1.386(6) ?
    C8 H8 . 0.9500 ?
    C9 C10 . 1.368(5) ?
    C9 H9 . 0.9500 ?
    C10 H10 . 0.9500 ?
loop_
    _geom_angle_atom_site_label_1
    _geom_angle_atom_site_label_2
    _geom_angle_atom_site_label_3
    _geom_angle_site_symmetry_1
    _geom_angle_site_symmetry_3
    _geom_angle
    _geom_angle_publ_flag
    N4 Pd1 N7 . . 94.38(12) ?
    N4 Pd1 N1 . . 87.57(12) ?
    N7 Pd1 N1 . . 177.94(11) ?
    N4 Pd1 N3 . . 176.68(11) ?
    N7 Pd1 N3 . . 88.79(12) ?
    N1 Pd1 N3 . . 89.28(11) ?
    C5 N1 C1 . . 116.9(3) ?
    C5 N1 Pd1 . . 122.9(2) ?
    C1 N1 Pd1 . . 119.7(2) ?
    C6 N2 C5 . . 129.5(3) ?
    C6 N2 H2N . . 114.8 ?
    C5 N2 H2N . . 113.3 ?
    C6 N3 C10 . . 117.8(3) ?
    C6 N3 Pd1 . . 123.2(2) ?
    C10 N3 Pd1 . . 118.9(2) ?
    N5 N4 Pd1 . . 129.9(3) ?
    N6 N5 N4 . . 173.0(4) ?
    N8 N7 Pd1 . . 129.2(2) ?
    N9 N8 N7 . . 174.2(4) ?
    C2 C1 N1 . . 123.3(4) ?
    C2 C1 H1 . . 118.4 ?
    N1 C1 H1 . . 118.4 ?
    C1 C2 C3 . . 118.6(4) ?
    C1 C2 H2 . . 120.7 ?
    C3 C2 H2 . . 120.7 ?
    C4 C3 C2 . . 119.3(4) ?
    C4 C3 H3 . . 120.3 ?
    C2 C3 H3 . . 120.3 ?
    C3 C4 C5 . . 118.5(4) ?
    C3 C4 H4 . . 120.8 ?
    C5 C4 H4 . . 120.8 ?
    N1 C5 N2 . . 120.9(3) ?
    N1 C5 C4 . . 123.2(3) ?
    N2 C5 C4 . . 116.0(3) ?
    N3 C6 N2 . . 121.1(3) ?
    N3 C6 C7 . . 122.2(3) ?
    N2 C6 C7 . . 116.6(3) ?
    C8 C7 C6 . . 119.0(4) ?
    C8 C7 H7 . . 120.5 ?
    C6 C7 H7 . . 120.5 ?
    C7 C8 C9 . . 119.2(4) ?
    C7 C8 H8 . . 120.4 ?
    C9 C8 H8 . . 120.4 ?
    C10 C9 C8 . . 118.7(4) ?
    C10 C9 H9 . . 120.7 ?
    C8 C9 H9 . . 120.7 ?
    N3 C10 C9 . . 123.0(4) ?
    N3 C10 H10 . . 118.5 ?
    C9 C10 H10 . . 118.5 ?
loop_
    _geom_torsion_atom_site_label_1
    _geom_torsion_atom_site_label_2
    _geom_torsion_atom_site_label_3
    _geom_torsion_atom_site_label_4
    _geom_torsion_site_symmetry_1
    _geom_torsion_site_symmetry_2
    _geom_torsion_site_symmetry_3
    _geom_torsion_site_symmetry_4
    _geom_torsion
    _geom_torsion_publ_flag
    N4 Pd1 N1 C5 . . . . -149.3(3) ?
    N3 Pd1 N1 C5 . . . . 31.7(3) ?
    N4 Pd1 N1 C1 . . . . 21.6(3) ?
    N3 Pd1 N1 C1 . . . . -157.4(3) ?
    N7 Pd1 N3 C6 . . . . 151.4(3) ?
    N1 Pd1 N3 C6 . . . . -27.9(3) ?
    N7 Pd1 N3 C10 . . . . -24.3(3) ?
    N1 Pd1 N3 C10 . . . . 156.4(3) ?
    N7 Pd1 N4 N5 . . . . -18.7(4) ?
    N1 Pd1 N4 N5 . . . . 160.7(4) ?
    N4 Pd1 N7 N8 . . . . 29.4(3) ?
    N3 Pd1 N7 N8 . . . . -151.6(3) ?
    C5 N1 C1 C2 . . . . 4.6(5) ?
    Pd1 N1 C1 C2 . . . . -166.9(3) ?
    N1 C1 C2 C3 . . . . 0.1(6) ?
    C1 C2 C3 C4 . . . . -3.5(6) ?
    C2 C3 C4 C5 . . . . 2.2(6) ?
    C1 N1 C5 N2 . . . . 174.4(3) ?
    Pd1 N1 C5 N2 . . . . -14.4(5) ?
    C1 N1 C5 C4 . . . . -5.9(5) ?
    Pd1 N1 C5 C4 . . . . 165.2(3) ?
    C6 N2 C5 N1 . . . . -22.4(6) ?
    C6 N2 C5 C4 . . . . 157.9(4) ?
    C3 C4 C5 N1 . . . . 2.7(6) ?
    C3 C4 C5 N2 . . . . -177.7(3) ?
    C10 N3 C6 N2 . . . . -177.5(3) ?
    Pd1 N3 C6 N2 . . . . 6.8(5) ?
    C10 N3 C6 C7 . . . . 3.5(5) ?
    Pd1 N3 C6 C7 . . . . -172.2(3) ?
    C5 N2 C6 N3 . . . . 26.7(6) ?
    C5 N2 C6 C7 . . . . -154.3(4) ?
    N3 C6 C7 C8 . . . . -2.5(6) ?
    N2 C6 C7 C8 . . . . 178.5(4) ?
    C6 C7 C8 C9 . . . . 0.9(6) ?
    C7 C8 C9 C10 . . . . -0.4(6) ?
    C6 N3 C10 C9 . . . . -3.1(6) ?
    Pd1 N3 C10 C9 . . . . 172.8(3) ?
    C8 C9 C10 N3 . . . . 1.5(6) ?
loop_
    _geom_hbond_atom_site_label_D
    _geom_hbond_atom_site_label_H
    _geom_hbond_atom_site_label_A
    _geom_hbond_site_symmetry_A
    _geom_hbond_distance_DH
    _geom_hbond_distance_HA
    _geom_hbond_distance_DA
    _geom_hbond_angle_DHA
    N2 H2N N9 6_565 0.92 2.31 3.208(4) 165
    C1 H1 N4 . 0.95 2.35 2.816(5) 110.0
    C4 H4 N6 6_565 0.95 2.40 3.175(5) 138
    C10 H10 N7 . 0.95 2.35 2.861(5) 113.0
_iucr_refine_instructions_details
;
TITL [Pd(N3)2(dpa)]
CELL 0.71073  17.5552   6.9773  19.6654  90.000  99.206  90.000
ZERR    8.00   0.0015   0.0006   0.0017   0.000   0.002   0.000
LATT  7
SYMM -X, Y, 0.5-Z
SFAC C  H  N  PD
UNIT 80 72 72 8
MERG 2
L.S. 18
OMIT -12   6  13
OMIT -8   6  15
OMIT -2   0  24
OMIT -4   0  24
OMIT -2   2  23
OMIT -21   1   1
ACTA
BOND $H
CONF
EQIV $1  x,1-y,-1/2+z
HTAB N2 N9_$1
HTAB C1 N4
HTAB C4 N6_$1
HTAB C10 N7
MPLA 5 Pd1 N1 N3 N4 N7
MPLA 6 N1 C1 C2 C3 C4 C5
MPLA 6 N3 C6 C7 C8 C9 C10
MPLA 5 Pd1 N1 N3 N4 N7
FMAP 2
PLAN -20
TEMP -73
WGHT    0.030900    3.099400
FVAR       0.17338
PD1   4    0.251934    0.291619    0.249235    11.00000    0.02099    0.02298 =
         0.01673    0.00056    0.00408    0.00000
N1    3    0.317481    0.292351    0.172424    11.00000    0.02391    0.02164 =
         0.01622   -0.00027    0.00474   -0.00199
N2    3    0.218627    0.433315    0.091670    11.00000    0.03213    0.03154 =
         0.02158    0.00683    0.00522   -0.00100
AFIX   3
H2N   2    0.210387    0.496915    0.050161    11.00000   -1.50000
AFIX   0
N3    3    0.154713    0.291926    0.176344    11.00000    0.02231    0.02537 =
         0.01766   -0.00143    0.00517    0.00044
N4    3    0.350490    0.286131    0.316317    11.00000    0.02525    0.04830 =
         0.01524   -0.00107    0.00069    0.00075
N5    3    0.362492    0.327085    0.376100    11.00000    0.01991    0.03038 =
         0.03021    0.00274    0.00614    0.00122
N6    3    0.381596    0.359850    0.433568    11.00000    0.03156    0.06400 =
         0.02614   -0.01277    0.00174    0.00455
N7    3    0.183860    0.294422    0.322781    11.00000    0.02778    0.03606 =
         0.01685   -0.00294    0.00661   -0.00258
N8    3    0.196873    0.359307    0.380631    11.00000    0.02187    0.02795 =
         0.02916    0.00717    0.00861    0.00306
N9    3    0.203151    0.414816    0.436110    11.00000    0.04282    0.05470 =
         0.01880   -0.00745    0.00687    0.00268
C1    1    0.392113    0.226604    0.185461    11.00000    0.02845    0.03328 =
         0.02360   -0.00214    0.00320    0.00142
AFIX  43
H1    2    0.408264    0.157373    0.226854    11.00000   -1.20000
AFIX   0
C2    1    0.444059    0.255617    0.142099    11.00000    0.02498    0.04378 =
         0.03298   -0.00802    0.00916    0.00129
AFIX  43
H2    2    0.495206    0.207655    0.152982    11.00000   -1.20000
AFIX   0
C3    1    0.420596    0.357464    0.081207    11.00000    0.03131    0.04386 =
         0.02839   -0.00896    0.01327   -0.00662
AFIX  43
H3    2    0.456441    0.385918    0.051197    11.00000   -1.20000
AFIX   0
C4    1    0.345141    0.416078    0.065154    11.00000    0.04144    0.03046 =
         0.01650    0.00077    0.00630   -0.00323
AFIX  43
H4    2    0.327478    0.481639    0.023257    11.00000   -1.20000
AFIX   0
C5    1    0.295044    0.377083    0.111815    11.00000    0.02781    0.02117 =
         0.02280   -0.00577    0.00385   -0.00158
C6    1    0.152242    0.367168    0.113842    11.00000    0.03194    0.01821 =
         0.02165   -0.00527    0.00660    0.00296
C7    1    0.083273    0.386573    0.067800    11.00000    0.03816    0.02999 =
         0.02170    0.00274   -0.00132    0.00059
AFIX  43
H7    2    0.082879    0.445437    0.024185    11.00000   -1.20000
AFIX   0
C8    1    0.016226    0.319466    0.086478    11.00000    0.03031    0.04291 =
         0.03677   -0.00516   -0.00189    0.00452
AFIX  43
H8    2   -0.031163    0.329653    0.055693    11.00000   -1.20000
AFIX   0
C9    1    0.018348    0.236561    0.150800    11.00000    0.02374    0.04428 =
         0.03718   -0.00515    0.00634   -0.00377
AFIX  43
H9    2   -0.027482    0.189844    0.164942    11.00000   -1.20000
AFIX   0
C10   1    0.087745    0.223353    0.193508    11.00000    0.03271    0.03610 =
         0.02530   -0.00333    0.00937   -0.00185
AFIX  43
H10   2    0.089266    0.163620    0.237115    11.00000   -1.20000
HKLF 4
REM  [Pd(N3)2(dpa)]
REM R1 =  0.0286 for   1751 Fo > 4sig(Fo)  and  0.0424 for all   2322 data
REM    181 parameters refined using      0 restraints
END
WGHT      0.0309      3.0994
REM Highest difference peak  0.709,  deepest hole -0.407,  1-sigma level  0.101
Q1    1   0.2566  0.1382  0.2490  11.00000  0.05    0.71
Q2    1   0.1038  0.2848  0.2487  11.00000  0.05    0.60
Q3    1   0.3887  0.2925  0.2494  11.00000  0.05    0.58
Q4    1   0.2562  0.3092  0.2984  11.00000  0.05    0.58
Q5    1   0.2326  0.3320  0.2001  11.00000  0.05    0.54
Q6    1   0.2199  0.3715  0.2057  11.00000  0.05    0.54
Q7    1   0.2566  0.4012  0.2493  11.00000  0.05    0.39
Q8    1   0.1803  0.2522  0.1850  11.00000  0.05    0.38
Q9    1   0.0739  0.1003  0.2518  11.00000  0.05    0.35
Q10   1   0.4139  0.2401  0.3087  11.00000  0.05    0.35
Q11   1   0.3452  0.3063  0.3793  11.00000  0.05    0.35
Q12   1   0.3192  0.3735  0.1594  11.00000  0.05    0.34
Q13   1   0.3065  0.2979  0.1295  11.00000  0.05    0.34
Q14   1   0.1579  0.3688  0.1642  11.00000  0.05    0.33
Q15   1   0.1218  0.2877  0.1874  11.00000  0.05    0.33
Q16   1   0.1983  0.2758  0.3759  11.00000  0.05    0.32
Q17   1   0.1556  0.3088  0.1180  11.00000  0.05    0.31
Q18   1   0.4231  0.1252  0.2441  11.00000  0.05    0.31
Q19   1   0.3251  0.2519  0.3216  11.00000  0.05    0.31
Q20   1   0.4543  0.3079  0.2538  11.00000  0.05    0.31
;
